# Supplementary material for: Age- and Cell-Specific Regulation of Testicular Polyamine Metabolism Promotes Increased Catabolism During Maturation and Aging in Syrian Hamsters
Source: Biology (Basel). 2026 Jul 17;15(14):1184. doi: 10.3390/biology15141184 (PMC13403433; doi:10.3390/biology15141184)
Supplement: Supplementary file 1 [file biology-15-01184-s001.zip]

Archive with 3 entries (3 files):
- Fig. S3.jpg
- Fig. S1.jpg
- Fig. S2.jpg
